# Supplementary material for: Ozone Exposure and Gestational Diabetes in Twin Pregnancies: Exploring Critical Windows and Synergistic Risks
Source: Toxics. 2025 Feb 1;13(2):117. doi: 10.3390/toxics13020117 (PMC11860467; doi:10.3390/toxics13020117)
Supplement: Supplementary file 1 [file toxics-13-00117-s001.zip]

Archive with 1 entries (1 files):
- toxics-3406864-supplementary.pdf
